# Supplementary material for: Optimization of a Green Microwave-Assisted Extraction Method to Obtain Multifunctional Extracts of Mentha sp
Source: Foods. 2023 May 18;12(10):2039. doi: 10.3390/foods12102039 (PMC10217735; doi:10.3390/foods12102039)
Supplement: Supplementary file 1 [file foods-12-02039-s001.zip]

Archive with 1 entries (1 files):
- foods-2376876-supplementary.pdf
